# Supplementary material for: Lyophilization to enable distribution of ChAdOx1 and ChAdOx2 adenovirus-vectored vaccines without refrigeration
Source: NPJ Vaccines. 2023 Jun 5;8:85. doi: 10.1038/s41541-023-00674-2 (PMC10240132; doi:10.1038/s41541-023-00674-2)
Supplement: Supplementary file 2 — Supplementary Data [file 41541_2023_674_MOESM2_ESM.xlsx]

## Sheet: SuppData1-Formulations
Supplementary Data 1- formulations used
(For supplementary data 2, please see other tab in this file)
Formulation Name	Tre (%)	Suc (%)	Man (%)	Buffer	His (mM)	pH	Tween 80 (%)	MgCl2 (mM)	Arginine (mM)	Other
Chen I1	0	0	5	Tris	10	8	0	1	0	5% Inulin, 100mM NaCl
X59.1	9	9	5	Tris	10	7.5	0.1	1	0
X59.2	9	9	0	Tris	10	7.5	0	1	50
X59.3	0	0	0	His	10	6	0	0	0
X59.4	9	0	0	His	10	7.5	0	0	50
X59.5	0	9	5	His	10	7.5	0	0	0
X59.6	9	9	5	His	10	6	0	0	50
X59.7	0	0	0	Tris	10	6	0	0	50
X59.8	0	0	0	Tris	10	7.5	0.1	1	50
X59.9	0	0	5	Tris	10	6	0.1	0	0
X59.10	9	0	5	Tris	10	6	0	1	50
X59.11	9	9	0	His	10	6	0.1	0	0
X59.12	0	9	5	Tris	10	7.5	0	0	50
X59.13	9	0	0	Tris	10	7.5	0	0	0
X59.14	9	0	0	Tris	10	6	0.1	1	0
X59.15	0	9	0	His	10	6	0	1	50
X59.16	0	9	5	His	10	6	0.1	1	0
X59.17	0	9	0	Tris	10	6	0	1	0
X59.18	9	0	5	Tris	10	7.5	0.1	0	50
X59.19	0	0	5	His	10	6	0.1	0	50
X59.20	0	0	5	His	10	7.5	0	1	50
X59.21	0	9	5	Tris	10	6	0.1	1	50
X59.22	9	9	0	His	10	7.5	0	1	0
X59.23	0	9	0	Tris	10	7.5	0.1	0	0
X59.24	0	0	0	His	10	7.5	0.1	1	0
X59.25	9	0	0	His	10	6	0.1	1	50
X59.26	9	0	5	His	10	7.5	0.1	0	0
X59.27	0	0	5	Tris	10	7.5	0	1	0
X59.28	9	9	5	His	10	7.5	0.1	1	50
X59.29	9	9	5	Tris	10	6	0	0	0
X59.30	9	9	0	Tris	10	6	0.1	0	50
X59.31	9	0	5	His	10	6	0	1	0
X59.32	0	9	0	His	10	7.5	0.1	0	50
TSM1	9	9	5	His	10	7.5	0.1	0	0
X68.1	0	0	0	His	10	8	0	0	0
X68.2	15	0	0	His	10	7	0	0	0
X68.3	0	0	10	His	10	7	0	0	0
X68.4	15	0	10	His	10	8	0	0	0
X68.5	0	15	0	His	10	7	0	0	0
X68.6	15	15	0	His	10	8	0	0	0
X68.7	0	15	10	His	10	8	0	0	0
X68.8	15	15	10	His	10	7	0	0	0
X68.9	0	0	0	His	10	7	0.003	0	0
X68.10	15	0	0	His	10	8	0.003	0	0
X68.11	0	0	10	His	10	8	0.003	0	0
X68.12	15	0	10	His	10	7	0.003	0	0
X68.13	0	15	0	His	10	8	0.003	0	0
X68.14	15	15	0	His	10	7	0.003	0	0
X68.15	0	15	10	His	10	7	0.003	0	0
X68.16	15	15	10	His	10	8	0.003	0	0
X68.17	0	0	0	His	10	7	0	0	70
X68.18	15	0	0	His	10	8	0	0	70
X68.19	0	0	10	His	10	8	0	0	70
X68.20	15	0	10	His	10	7	0	0	70
X68.21	0	15	0	His	10	8	0	0	70
X68.22	15	15	0	His	10	7	0	0	70
X68.23	0	15	10	His	10	7	0	0	70
X68.24	15	15	10	His	10	8	0	0	70
X68.25	0	0	0	His	10	8	0.003	0	70
X68.26	15	0	0	His	10	7	0.003	0	70
X68.27	0	0	10	His	10	7	0.003	0	70
X68.28	15	0	10	His	10	8	0.003	0	70
X68.29	0	15	0	His	10	7	0.003	0	70
X68.30	15	15	0	His	10	8	0.003	0	70
X68.31	0	15	10	His	10	8	0.003	0	70
X68.32	15	15	10	His	10	7	0.003	0	70
X68.33	0	0	0	His	50	7	0	0	0
X68.34	15	0	0	His	50	8	0	0	0
X68.35	0	0	10	His	50	8	0	0	0
X68.36	15	0	10	His	50	7	0	0	0
X68.37	0	15	0	His	50	8	0	0	0
X68.38	15	15	0	His	50	7	0	0	0
X68.39	0	15	10	His	50	7	0	0	0
X68.40	15	15	10	His	50	8	0	0	0
X68.41	0	0	0	His	50	8	0.003	0	0
X68.42	15	0	0	His	50	7	0.003	0	0
X68.43	0	0	10	His	50	7	0.003	0	0
X68.44	15	0	10	His	50	8	0.003	0	0
X68.45	0	15	0	His	50	7	0.003	0	0
X68.46	15	15	0	His	50	8	0.003	0	0
X68.47	0	15	10	His	50	8	0.003	0	0
X68.48	15	15	10	His	50	7	0.003	0	0
X68.49	0	0	0	His	50	8	0	0	70
X68.50	15	0	0	His	50	7	0	0	70
X68.51	0	0	10	His	50	7	0	0	70
X68.52	15	0	10	His	50	8	0	0	70
X68.53	0	15	0	His	50	7	0	0	70
X68.54	15	15	0	His	50	8	0	0	70
X68.55	0	15	10	His	50	8	0	0	70
X68.56	15	15	10	His	50	7	0	0	70
X68.57	0	0	0	His	50	7	0.003	0	70
X68.58	15	0	0	His	50	8	0.003	0	70
X68.59	0	0	10	His	50	8	0.003	0	70
X68.60	15	0	10	His	50	7	0.003	0	70
X68.61	0	15	0	His	50	8	0.003	0	70
X68.62	15	15	0	His	50	7	0.003	0	70
X68.63	0	15	10	His	50	7	0.003	0	70
X68.64	15	15	10	His	50	8	0.003	0	70
X68.65	0	7.5	5	His	30	7.5	0.0015	0	35
X68.66	15	7.5	5	His	30	7.5	0.0015	0	35
X68.67	7.5	7.5	0	His	30	7.5	0.0015	0	35
X68.68	7.5	7.5	10	His	30	7.5	0.0015	0	35
X68.69	7.5	0	5	His	30	7.5	0.0015	0	35
X68.70	7.5	15	5	His	30	7.5	0.0015	0	35
X68.71	7.5	7.5	5	His	30	7.5	0	0	35
X68.72	7.5	7.5	5	His	30	7.5	0.003	0	35
X68.73	7.5	7.5	5	His	30	7.5	0.0015	0	0
X68.74	7.5	7.5	5	His	30	7.5	0.0015	0	70
X68.75	7.5	7.5	5	His	10	7.5	0.0015	0	35
X68.76	7.5	7.5	5	His	50	7.5	0.0015	0	35
X68.77	7.5	7.5	5	His	30	7	0.0015	0	35
X68.78	7.5	7.5	5	His	30	8	0.0015	0	35
X68.79	7.5	7.5	5	His	30	7.5	0.0015	0	35
X68.80	7.5	7.5	5	His	30	7.5	0.0015	0	35
X68.81	7.5	7.5	5	His	30	7.5	0.0015	0	35
X68.82	7.5	7.5	5	His	30	7.5	0.0015	0	35
X68.83	7.5	7.5	5	His	30	7.5	0.0015	0	35
X68.84	7.5	7.5	5	His	30	7.5	0.0015	0	35
X68.85	7.5	7.5	5	His	30	7.5	0.0015	0	35
X68.86	7.5	7.5	5	His	30	7.5	0.0015	0	35
X68.87	7.5	7.5	5	His	30	7.5	0.0015	0	35
X68.88	7.5	7.5	5	His	30	7.5	0.0015	0	35
TSM2	15	15	5.45	His	50	7	0.003	0	0
X69.1	15	14.7	10	His	50	7	0.003	0	5.4
X69.2	15	14.7	10	His	50	7	0.003	0	5.4
X69.3	15	14.7	10	His	50	7	0.003	0	5.4
X69.4	12	12	5	His	10	6.5	0	0	0
X69.5	28	12	5	His	10	6.5	0	0	0
X69.6	12	28	5	His	10	6.5	0	0	0
X69.7	28	28	5	His	10	6.5	0	0	0
X69.8	12	12	5	His	10	7	0	0	0
X69.9	28	12	5	His	10	7	0	0	0
X69.10	12	28	5	His	10	7	0	0	0
X69.11	28	28	5	His	10	7	0	0	0
X69.12	12	20	5	His	10	6.75	0	0	0
X69.13	28	20	5	His	10	6.75	0	0	0
X69.14	20	12	5	His	10	6.75	0	0	0
X69.15	20	28	5	His	10	6.75	0	0	0
X69.16	20	20	5	His	10	6.5	0	0	0
X69.17	20	20	5	His	10	7	0	0	0
X69.18	20	20	5	His	10	6.75	0	0	0
X69.19	20	20	5	His	10	6.75	0	0	0
X69.20	20	20	5	His	10	6.75	0	0	0
X69.21	20	20	5	His	10	6.75	0	0	0
X69.22	20	20	5	His	10	6.75	0	0	0
X69.23	20	20	5	His	10	6.75	0	0	0
X69.24	15	15	5	His	10	7	0	0	0	1% dextran
X69.25	15	15	5	His	10	7	0	0	0	1% dextran
X69.26	15	15	5	His	10	7	0	0	0	1% dextran
X69.27	15	15	5	His	10	7	0	0	0	112.3mM PVA
X69.28	15	15	5	His	10	7	0	0	0	112.3mM PVA
X69.29	15	15	5	His	10	7	0	0	0	112.3mM PVA
X69.30	15	15	5	His	10	7	0	0	0	250mM Glycine
X69.31	15	15	5	His	10	7	0	0	0	250mM Glycine
X69.32	15	15	5	His	10	7	0	0	0	250mM Glycine
X69.33	15	15	5	His	10	7	0	0	0	100mM Serine
X69.34	15	15	5	His	10	7	0	0	0	100mM Serine
X69.35	15	15	5	His	10	7	0	0	0	100mM Serine
0T/30S 10mM	0	30	5.45	His	10	7	0.003	0	0
0T/30S 50mM	0	30	5.45	His	50	7	0.003	0	0
15/15 10mM	15	15	5.45	His	10	7	0.003	0	0
15/15 50mM	15	15	5.45	His	50	7	0.003	0	0
30T/0S 10mM	30	0	5.45	His	10	7	0.003	0	0
30T/0S 50mM	30	0	5.45	His	50	7	0.003	0	0

## Sheet: SuppData2-Cycles
Supplementary Data 2: lyophilization cycle parameters. N/A & grey shading indicate step was not used in that cycle.
(For supp data 1, please see other tab in this file)
		CYCLE A			CYCLE B			CYCLE C			CYCLE D			CYCLE E			CYCLE F
		Used in: X59, X65, X67, X68, X69, X73			Used in: X74			Used in: X75			Used in: X76			Used in: X80, X81			Used in: X82
Stage	Sub-step	Temperature (constant, or range with rate of change)	Pressure (mTorr)	Progression trigger/ comments	Temperature (constant, or range with rate of change)	Pressure (mTorr)	Progression trigger/ comments	Temperature (constant, or range with rate of change)	Pressure (mTorr)	Progression trigger/ comments	Temperature (constant, or range with rate of change)	Pressure (mTorr)	Progression trigger/ comments	Temperature (constant, or range with rate of change)	Pressure (mTorr)	Progression trigger/ comments	Temperature (constant, or range with rate of change)	Pressure (mTorr)	Progression trigger/ comments
Freeze	Initial hold	20	atm	10 min	20	atm	10 min	20	atm	10 min	20	atm	10 min	20	atm	10 min	20	atm	10 min
	Decrease temp	-50 (0.875 deg/min)	atm	80 min	-40 (0.86 deg/min)	atm	70 min	-50 (1 deg/min)	atm	70 min	-50 (1 deg/min)	atm	70 min	-50 (1 deg/min)	atm	70 min	-50 (1 deg/min)	atm	70 min
	Hold temp	-50	atm	300 min	N/A			N/A			-50	atm	300 min	-50	atm	300 min	-50	atm	300 min, at end of step remove non annealing vials and store at -80C
Anneal	Increase temp	N/A			-28 (1 deg/min)	atm	12 min	-28 (1 deg/min)	atm	22 min	-30 (1 deg/min)	atm	20 min	-30 (1 deg/min)	atm	20 min	-30 (1 deg/min)	atm	20 min
	Hold temp	N/A			-28	atm	120 min	-28	atm	300 min	-30	atm	300 min	-30	atm	300 min	-30	atm	300 min
	Decrease temp	N/A			-40 (1 deg/min)	atm	12 min	-50 (1 deg/min)	atm	22 min	-50 (1 deg/min)	atm	20 min	-50 (1 deg/min)	atm	20 min	-50 (1 deg/min)	atm	20 min, at end of step return non annealing vials to dryer
	Hold				-40	atm	300 min	-50	atm	300 min
Primary drying	Decrease pressure	-50	20	Pressure target	-40	20	Pressure target	-50	20	Pressure target	-50	20	Pressure target	-50	20	Pressure target	-50	20	Pressure target
	Hold	-50	20	360 min	-40	20	360 min	-50	20	360 min	-50	20	300 min	-50	20	300 min	-50	20	300 min
	Increase temp	0 (1 deg/min)	20	50 min	0 (0.8 deg/min)	20	50 min	-30 (1 deg/min)	150	20 min	-40 (1 deg/min)	50	10 min	-40 (1 deg/min)	50	10 min	-40 (1 deg/min)	50	10 min
	Hold	0	20	240 min	0	20	240 min	-30	150	when PRCM reached 0	-40	50	300 min	-40	50	300 min	-40	50	300 min
	Increase temp										-30 (1 deg/min)	200	10 min	-28 (1 deg/min)	200	12 min	-28 (1 deg/min)	200	12 min
	Hold										-30	200	when PRCM reached 0	-28	200	when PRCM reached 0	-28	200	when PRCM reached 0
	Increase temp										0 (1 deg/min)	200	30 min	-20 (0.0133 deg/min)	200	600 min	-20 (0.0133 deg/min)	200	600 min
	Hold										0	200	600 min	-20	200	when PRCM reached 0	-20	200	when PRCM reached 0
	Increase temp													0 (0.0333 deg/min)	200	Slow Ramp Step 1	0 (0.0333 deg/min)	200	Slow Ramp Step 1
	Hold													0	200	when PRCM reached 0	0	200	when PRCM reached 0
Secondary drying	Increase pressure+temp	20 (1 deg/min)	200	Pressure target	20 (1 deg/min)	200	Pressure target	20 (1 deg/min)	200	50 min	20 (1 deg/min)	200	20 min	20 (0.0333 deg/min)	200	Slow Ramp Step 2	20 (0.0333 deg/min)	200	Slow Ramp Step 2
	Hold	20	200	1500 min	20	200	1500 min	20	200	240 min	20	200	450 min	20	200	when PRCM reached 0	20	200	when PRCM reached 0, at end of step remove no 40C drying vials and seal
	Increase temp																40 (1 deg/min)	200	20 min
	Hold																40	200	1200 min
